# Supplementary material for: The Efficacy and Safety of B-Cell Maturation Antigen (BCMA) Antibody-Drug Conjugates (ADC) in Development against Cancer: A Systematic Review
Source: Oncol Res. 2025 Dec 30;34(1):1. doi: 10.32604/or.2025.070851 (PMC12774553; doi:10.32604/or.2025.070851)
Supplement: Supplementary Table S1 [file OncolRes-34-70851-s001.xlsx]

## Sheet: Sheet1
Author	Year of Publication	Study Type	Inclusion Criteria	Administration	Aim	Country	Study Duration	Follow-up	Diagnosis	No.of enrollments	Ethnicity	Gender	Age (Year)	BCMA ADC	mAb	Payload	Linker	Treatment duration	Duration of response	Overall Response	Very Good Response (VGR)	Partial Response (PR)	Completed Response (CR)	Minimal Response (MR)	Median of Progression-Free Survival	Rate of survival	Median Overall Survival	Estimated 1-year survival	Treatment Relating Serious Advance Events	Non Serious treatment related AEs	No. of patients with treatment delay	No. of patients with dose reduction	No. of patients with treatment discontinuation	Limitation acknowledged by the authors
Trudel et al.	2024	Phase 1/2 trial (DREAMM-8)	Relapsed/refractory multiple myeloma patients refractory to lenalidomide, proteasome inhibitor-exposed, with prior therapies (median: 3), including triple-class refractory and high-risk cytogenetics.	Belantamab mafodotin combined with pomalidomide and dexamethasone; evaluated at 2.5 mg/kg every 8 weeks (Q8W) with a dose-expansion phase.	Evaluate the safety, efficacy, and optimal dosing schedule of Belantamab mafodotin in combination with Pomalidomide and Dexamethasone in patients with relapsed/refractory multiple myeloma (RRMM), particularly those who were lenalidomide-refractory and proteasome inhibitor-exposed, to improve treatment outcomes while managing adverse effects.	Multiple global sites	2019 January 4 to 2022 May 17	13.9 months	Multiple Myeloma	87	Not available	46 were male and 41 were female	67 (36-85)	Belantamab-mafodotin	Belantamab	monomethyl auristatin F (MMAF)	a protease-resistant maleimidocaproyl linker: uncleavable (mc)	15 months (range: 1-30)	Not available	0.853	32	12	27	Not available	21.8 months	52.8% in 2 years	34 months	86.3% (95% CI: 78.2%–95.3%)	Grade ≥3 keratopathy (52.6%), decreased visual acuity (39.5%), thrombocytopenia (34.2%), neutropenia (36.8%)	Thrombocytopenia, neutropenia, infections, keratopathy, decreased BCVA, blurred vision, fatigue, diarrhea, constipation, and peripheral edema	24	12	2 patients due to adverse events	Small number size and one single arm
Dimopoulos et al.	2024	Phase 1 (MEDI2228)	Relapsed/refractory multiple myeloma (triple-class exposed)	MEDI2228 administered in ascending doses (0.0125–0.2 mg/kg) every 3 weeks	Evaluate safety, pharmacokinetics, and efficacy of MEDI2228	USA, Australia, Greece	2018 May to 2022 May	Not specified	Multiple Myeloma	107	White: 85.0% (91/107); Black: 14.0% (15/107); American Indian or Alaskan Native: 0.9% (1/107)	73 were male and 34 were female	69 (40-89)	Belantamab-mafodotin	anti‑BCMA monoclonal antibody	pyrrolobenzodiazepine (PBD) dimer	a protease‑cleavable dipeptide (Val‑Ala) linker	2.73 months (range: 0.1–13.85 months)	5.9 months	39.3% (95% CI: 30.0–49.2%)	17	24	1	12	3.4 months	Not available	9.3 months	60% (95% CI: 40%-70%)	Photophobia (43.9%), thrombocytopenia (19.6%)	Rash, peripheral edema, nausea	Not available	Not available	26% due to adverse events	Ocular toxicity limits further development
Popat et al.	2024	Phase 1/2 (DREAMM-6)	Patients with relapsed/refractory multiple myeloma (RRMM) who had ≥1 prior line of therapy (LOT)	Belantamab mafodotin in combination with lenalidomide + dexamethasone	To evaluate the safety, tolerability, and efficacy of Belantamab mafodotin in combination therapy for RRMM	UK, Australia, Spain, and USA	Not aviable	Mediam: 23.7 months (0.5–51.3 months )	Multiple Myeloma	45	Not available	35 males and 10 females	68 (36-80)	Belantamab-mafodotin	Belantamab	monomethyl auristatin F (MMAF)	a protease-resistant maleimidocaproyl linker: uncleavable (mc)	22.9-30.6 months	18.4 months	67% (95% CI: 51.0–80.0)	21	Not available	13	Not available	Not available	Not available	Not available	Not available	1 related to treatment	Ocular events in 80%, thrombocytopenia in 53%, infusion-related reactions in 13%	39	Not available	12	Small sample size, not powered to recommend a dose, limited follow-up for long-term effects, and lack of data on lenalidomide-refractory patients
Suvannasankha et al.	2024	Phase 1/2 (DREAMM-4)	Patients ≥18 years with relapsed/refractory multiple myeloma (RRMM), ≥3 prior lines of therapy, including a proteasome inhibitor, an immunomodulatory drug, and an anti-CD38 antibody	Belantamab mafodotin (2.5 or 3.4 mg/kg in Part 1; 2.5 mg/kg in Part 2) + Pembrolizumab (200 mg) IV every 3 weeks for up to 35 cycles	To evaluate the safety, tolerability, and efficacy of Belantamab mafodotin + Pembrolizumab in RRMM	USA, Canada, Germany and Spain	2019 to 2022 July	Median: 18.9 months (Range: 7.10–23.92 months)	Multiple Myeloma	41	82% White, 15% Black/African American, 3% Asian	19 Male (56%) and 15 Female (44%)	61 (40-81)	Belantamab-mafodotin	Belantamab	monomethyl auristatin F (MMAF)	a protease-resistant maleimidocaproyl linker: uncleavable (mc)	4 cycles (Range: 1–24 cycles)	8.0 months	16	10	Not available	4	Not available	3.4 months	85% at 12 months and 73% at 18 months	Not available	85% (95% CI: 65–94%)	12% of patients (4 cases)	97% of patients had AEs; most common were keratopathy (76%), thrombocytopenia (35%), blurred vision (38%)	16	13	0	Small sample size, lack of baseline PD-L1 status assessment, absence of Belantamab mafodotin monotherapy control arm, heterogeneous patient population
Dimopoulos et al.	2024	Phase 3 (DREAMM-3)	Replased/refractory multiple myeloma	Belantamab mafodotin 2.5 mg/kg IV every 21 days Pomalidomide 4.0 mg/day (days 1–21) + Dexamethasone 40 mg/week (20 mg if >75 years)	Compare efficacy and safety of Belantamab mafodotin vs. pomalidomide–dexamethasone	18 countries	2020 April to 2022 April	11.5 months	Multiple Myeloma	325	White (European heritage): 78% (246/316); East Asian: 14% (44/316); Japanese heritage: 6% (17/316); Southeast Asian: 2% (4/316); Black or African American: 1% (4/316); Mixed Asian ethnicity: <1% (1/316); Unknown: 3% (9/325)	184 were male and 141 were female	68 (60-74)	Belantamab-mafodotin	Belantamab	monomethyl auristatin F (MMAF)	a protease-resistant maleimidocaproyl linker: uncleavable (mc)	11.5 months	Not available	41% (95% CI: 34.2-47.7%)	55	89	22	102	11.2 months	48% (95% CI: 40–56%) in 12 months	21.1 months	60% (95% CI: 50–70%)	Thrombocytopenia: 23% (49/217 patients) and Anemia: 16% (35/217 patients)	Blurred vision, thrombocytopenia, anemia	35	53	101	Potential bias due to open-label design
Fazio et al.	2024	Retro-prospective observational study	Triple-refractory multiple myeloma patients with ≥4 prior lines of therapy	Belantamab mafodotin in a real-world setting in Italy	Evaluate real-world effectiveness and safety of Belantamab mafodotin	Italy	2019 to 2022	12 months	Multiple Myeloma	102	Not available	55 males and 47 females	70 (45-85)	Belantamab-mafodotin	Belantamab	monomethyl auristatin F (MMAF)	a protease-resistant maleimidocaproyl linker: uncleavable (mc)	Median 70 (Range 45-85)	Median 10.2 months	0.37	22	10	19	2	5.5 months	Not available	12 months	72% (95% CI: 60–84%)	Grade 3 keratopathy (2.5%), Grade 3 thrombocytopenia (9%)	Corneal symptoms (32%), reduction in visual acuity (14%)	Not available	0.13	3% due to side effects	Real-world study limitations
Terpos et al.	2024	Phase 1/2 BelaRd study	Transplant-ineligible newly diagnosed multiple myeloma patients	Belantamab mafodotin plus lenalidomide and dexamethasone	Evaluate safety and efficacy of the combination for newly diagnosed multiple myeloma	Greece	Ongoing, started in 2020	20.3 months	Multiple Myeloma	36	Not available	19 males and 17 females	72.5 (64-86)	Belantamab-mafodotin	Belantamab	monomethyl auristatin F (MMAF)	a protease-resistant maleimidocaproyl linker: uncleavable (mc)	Ongoing treatment with dose modifications	Not available	0.833	30	27	21	6	Not available	Not available	Not available	67% (95% CI: 50–79%)	Grade ≥3 fatigue (58.3%), rash (16.7%), keratopathy (18.1%)	Dry eye, eye irritation, diarrhea, COVID-19 infections	31 (86.1%) due to ocular AEs	10 patients	7 patients (19.4%)	Limited to a single center
de la Rubia et al.	2023	Retrospective multicenter study (Spanish Expanded Access Program)	Patients with relapsed/refractory multiple myeloma (≥4 prior therapies)	Belantamab mafodotin monotherapy at 2.5 mg/kg every 3 weeks	Assess real-world outcomes and safety of Belantamab mafodotin in Spain	Spain	2019 November to 2021 June	10.9 months	Multiple Myeloma	156	Not available	72 males and 84 females	72.5 (40-89)	Belantamab-mafodotin	Belantamab	monomethyl auristatin F (MMAF)	a protease-resistant maleimidocaproyl linker: uncleavable (mc)	Median 6.4 years (IQR, 3.7–8.3)	Median 13.9 months (8.3–19.4)	0.418	24	11	10	5	3.61 months	Not available	11.05 months	57% (95% CI: 40–72%)	Corneal events (33.7%), thrombocytopenia (15.4%)	Reduced visual acuity (8.4%)	Not available	Not available	1.3% due to ocular toxicity	Limited follow-up duration
Nooka et al.	2023	Phase 2 trial (DREAMM-2)	Patients with refractory multiple myeloma, triple-class refractory included	Single-agent Belantamab mafodotin (2.5 mg/kg and 3.4 mg/kg) every 3 weeks; evaluated in heavily pretreated relapsed/refractory multiple myeloma (RRMM) patients, final analysis after a 12.5 to 13.8-month follow-up	Evaluate safety and efficacy of Belantamab mafodotin plus pomalidomide and dexamethasone	Multiple countries	2018 to 2022 March	13.9 months	Multiple Myeloma	223	Not available	Not availabe	65 (40-81)	Belantamab-mafodotin	Belantamab	monomethyl auristatin F (MMAF)	a protease-resistant maleimidocaproyl linker: uncleavable (mc)	Median: 9.3 weeks (2–178 weeks) for 2.5 mg/kg cohort, 12.0 weeks (2–186 weeks) for 3.4 mg/kg cohort, 16.6 weeks (3–146 weeks) for lyophilized cohort	Median: 12.5 months (4.2–19.3 months) for 2.5 mg/kg cohort, 6.2 months (4.8–18.7 months) for 3.4 mg/kg cohort, 9.0 months (2.8–10.4 months) for lyophilized cohort	32% (2.5 mg/kg cohort), 35% (3.4 mg/kg cohort)	9 patients (9%) in 2.5 mg/kg cohort, 19 patients (19%) in 3.4 mg/kg cohort, 6 patients (24%) in lyophilized 3.4 mg/kg cohort	Not available	Not available	Not available	2.8 months (2.5 mg/kg cohort), 3.9 months (3.4 mg/kg cohort)	87.4% at 2 years	15.3 months (2.5 mg/kg cohort), 14.0 months (3.4 mg/kg cohort)	Not available	Grade ≥3 keratopathy (52.6%), neutropenia (36.8%), thrombocytopenia (34.2%)	Fatigue (57.9%), Infection (47.4%)	Not available	24 patients (63.2%)	2 patients (5.2%)	Small sample size
Abeykoon, J. P. et al.	2022	Retrospective study	Patients who had received at least one infusion of BLMF at the approved dose of 2.5mg/kg were included.	Records of patients with advanced MM who received at least 1 dose BLMF at Mayo Clinic were reviewed. The data of ocular symptoms, best corrected visual acuity (BCVA), and corneal examinations were collected and analysed.	To determine how ocular toxicity affects patients outcomes and implication in clinical pratice	USA	2020 Jan 9 to 2021 Nov 25	11 months (95%, Ci: 8.6-12.5)	Multiple Myeloma	36	Not available	25 males and 11 females	49-90	Belantamab-mafodotin	Belantamab	monomethyl auristatin F (MMAF)	a protease-resistant maleimidocaproyl linker: uncleavable (mc)	Median duration: 2 months (range: 0.5-12.5)	Median duration of response: 3 months (95% CI, 0.5-NR)	0.29	3	8	0	Not available	2 months (95% CI 1.4-2.7)	40%-50%	7.2 months (95% CI, 2.5-NR)	Not available	Grade3 AEs=5 (14%). All were keratopathy.	Grade 1 in 9 with keratopathy; Grade 2 in 11 with keratopathy	9 patients were due to grade≥2 keratopathy	4 patients were due to persistent unimproved keratopathy;	5 patients after a median of three doses (range: 2– 3), due to keratopathy. 2 died at 4 and 6 months after discontinuation.	This is a retrospective study with a samll sample size. This study focused on the ocular toxicity more than efficacy.
Alegre et al.	2022	Observational, retrospective, multicenter study	Patients with relapsed/refractory multiple myeloma (RRMM), ≥4 prior therapies, refractory to anti-CD38, immunomodulatory drugs (IMiD), and proteasome inhibitors (PI), with progression on last therapy and no eligibility for ongoing Belantamab mafodotin clinical trials	Belantamab mafodotin (Belantamab mafodotin) 2.5 mg/kg IV every 3 weeks (Q3W) as a single agent	To evaluate efficacy and safety of Belantamab mafodotin treatment in a real-world setting for triple-class exposed RRMM patients	Spain (14 centers in Madrid region)	2020 February to 2021 June	Median: 11.7 months (Range: 0.8–14.9 months)	Multiple Myeloma	33	Not available	15 males and 18 females	Median: 70 years (Range: 46–79 years)	Belantamab-mafodotin	Belantamab	monomethyl auristatin F (MMAF)	a protease-resistant maleimidocaproyl linker: uncleavable (mc)	Median: 3 cycles (Range: 1–16 cycles)	Not available	0.422	2	8	3	2	3 months (95% CI: 0.9–5.1 months)	Not available	13.0 months (95% CI: 3.6–24.7 months)	Not available	12 patients (36.4%) had severe TEAEs, including keratopathy (51.5%) and thrombocytopenia (21.2%)	57.6% experienced non-serious AEs, with 45.5% reporting vision-related symptoms	12	10	26 patients (78.8%), due to progression (54.5%), toxicity (15.1%), death (6%), and patient decision (3%)	Small sample size, retrospective nature, lack of first-response duration data, patients without renal failure or prior anti-BCMA therapy, and limited follow-up duration
Lee et al.	2021	Phase 1 study (AMG 224)	Patients with relapsed/refractory multiple myeloma (≥3 prior therapies including an IMiD and PI)	AMG 224 administered every 3 weeks in dose escalation (30–300 mg) and dose expansion (3 mg/kg)	Determine safety, maximum tolerated dose (MTD), and efficacy of AMG 224	USA, Australia	2015 November to 2018 June	Not specified	Multiple Myeloma	40	Not available	Not availabe	Not available	AMG 224	Anti-BCMA IgG1 Monoclonal Antibody	Mertansine (DM1)	Non-cleavable linker (SMCC, Succinimidyl 4-(N-maleimidomethyl)cyclohexane-1-carboxylate)	Not available	Median: 14.7 months (Range: 4.1–29.8 months)	23% (95% CI: 11–39%)	2	5	2	1	Not specified	Not available	Not available	Not available	Grade 4 thrombocytopenia (24%), anemia (21%), ocular AEs in 21% of patients	Fatigue, nausea, dry eye, increased lacrimation	Not available	Not available	Not available	Small sample size, need for larger studies
Lonial et al.	2021	one-arm study (Phase 2, DREAMM-2)	Patients had progressed after >3 prior lines of therapy and were refractory to an immunomodulatory agent and a proteasome inhibitor and refractory and/or intolerant to an anti-CD38 MoAb.	Patients received Belantamab mafodotin 2·5 mg/kg or 3·4 mg/kg every 3 weeks intravenously over 30 min or longer on day 1 of each cycle, until disease progression or unacceptable toxicity. Adverse events were collected until 45 days after study discontinuation. The safety population were patients who received≥1 belamaf dose, and the efficacy population were patients who received≥2 doses and comple…	To assess the efficay and safety putcomes in patients who received belamaf 2.5 mg/kg in DREAMM- 2, with an additional 7 months of follow-up (13-month data cutoff).	USA and Europe	2018 June 18 to 2020 Jan 31	12.4 months (range: 0.1-17.9 months)	Multiple Myeloma	97 patients were recruited	72 were White or White European and 16 were Black or African American	51 males and 46 females	65( IQR, 60-70); 18 to <65 years: 45, 65 to <75 years: 39; >75 years: 13	Belantamab-mafodotin	Belantamab	monomethyl auristatin F (MMAF)	a protease-resistant maleimidocaproyl linker: uncleavable (mc)	median duration: 2.1 months (range, 0.4- 4.0)	median dutration of response: 11 months (95% CI, 4.2-NR)	0.32	11; 5 in the HR- IMWG; 5 in the HR- Cyto, 1 in the other;	13; 2 in the HR- IMWG; 3 in the HR- Cyto; 8 in the other	8; 2 in the HR- IMWG; 4 in the HR- Cyto; 2 in the other	4	In total, 2.8 months (95% CI, 1.6- 3.6). In the VGRs, the estimated median PFS was 14 months (95% CI, 7.5-NR)). In the PRs, the median PFS estimate was 6.2 months (95% CI, 2.8-NR)). In the CRs, the median PFS was NR (95% CI, 7.1-NR)).	42/95	13.7 months (95% CI, 9.9-NR);	58% (95% CI, 47%- 67%) in all; 88% (95% CI, 72%- 95%) in the ≥MR; 87% (95% CI, 69%-95%) in the ≥PR	Grade≥3 AEs=54 (57%) and 1 was fatal AE. 11 in the HR- IMWG; 19 in the HR- Cyto	31/95 had other treatment related AEs (Grade 1, 2). 12 in the HR- IMWG; 15 in the HR- Cyto	51; 45 due to keratopathy	33; 24 due to keratopathy	9; 1 due to keratopathy	No comparator arms
Richardson et al.	2020	one-arm study (Pivotal, Phase 2, DREAMM-2, NCT03525678)	Patients have undergone stem cell transplant (>100 days before enrolment) or been considered transplant-ineligible; had disease progression after ≥3 prior lines of anti-myeloma treatment; were relapsed or refractory multiple myeloma were enrolled.	Patients received Belantamab mafodotin lyophilised presetation 3·4 mg/kg every 3 weeks intravenously over 30 min or longer on day 1 of each cycle, until disease progression or unacceptable toxicity. Adverse events were collected until 45 days after study discontinuation. The safety population were patients who received≥1 belamaf dose, and the efficacy population were patients who received≥2 doses…	To reprot the results of safety and efficacy of the lyophilised presentation of Belantamab mafodotin in an independent, exploratory cohort of patients in the DREAMM-2 study who received this alternative presentation.	USA and Australia	2018 Dec 5 to 2020 Jan 31	11.2 months (range: 1.8-14.5)	Multiple Myeloma	31 patients were recruited and 24 received treatment; 14 of 24 were male	21 were White or White European; 3 were Black or African American; 1 Asian	14 males and 11 females	median age 68 (range: 46-89); 18 to <65 years: 10; 65 to <75 years: 9; ≥75 years: 6	Belantamab-mafodotin (refrigerated lyophilised powder presentation)	Belantamab	monomethyl auristatin F (MMAF)	a protease-resistant maleimidocaproyl linker: uncleavable (mc)	median duration: 16.6 weeks (range: 3–60)	median dutration of response: 9 months (95% CI, 2.8-NR)	0.52	6	7	0	1	5.7 months (95% CI, 2.2-9.7)	15/25	NR (95% CI, 8.7 months-NR)	not available	Treatment related serious AEs=4 (17%). The most common were keratopathy.	Not available	17; 12 due to keratopathy	14; 6 due to keratopathy	2; 1 due to keratopathy	Not available
Trudel et al.	2019	one-arml study (Phase 1) NCT02064387	Adult patients (aged≥18 years) with histologically orcytologically confirmed multiple myeloma; who had previous therapy with alkylators, proteasome inhibitors, and immunomodulatory drugs; who had undergone stem cell transplantation;and who were refractory to the last line of treatment	In part 2, the dose of expansion was chosen on the basis of a review of the total data for safety, tolerability, activity, and pharmacokinetics during part 1 of this study. Data of adverse events were collected from the time of first dose administration until 30 days after discontinuation of study treatment.	To assess the safety and tolerability of belamaf in patients with relapsed or refractory multiple myelom	USA, Canada and UK	2016 Aug 9 to 2018 Aug 31	median 12.5 months (range 0.7–23.2)	Multiple Myeloma	35 patients were included and all received treatment.	Not available	17 were male and 18 were female.	medain age 60 (range: 46-75), 18 to <65: 21, 65 to <75: 13, >75: 1;	Belantamab-mafodotin	Belantamab	monomethyl auristatin F (MMAF)	a protease-resistant maleimidocaproyl linker: uncleavable (mc)	not available	14.3 months (95% CI 10.6–not estimable)	0.6	14	5	2	0	12.0 months (95% CI, 3.1-NR). In patients refractory to both immunomodulators and proteasome inhibitors, the median PFS was 7.9 months (95% CI 2.3–not estimable); in patients without prior daratumumab treatment, the median PFS was 15.7 months (95%,CI 2.3–not estimable). In patients with prior daratumumab treatment, the median PFS was 6.8 months (95% CI 1.3–not estimable) ; and in those with prior…	31/35	Not available	Not available	Treatment related serious AEs=7 (20%).	Not available	25; most due to blurred vision and thrombocytopenia	23; most due to blurred vision and thrombocytopenia	4; most due to thrombocytopenia and keratopathy	Small number size and subgroup analysis
Trudel et al.	2018	one-arm study (Phase 1); Part 1 for dose selection, Part 2 for safety and efficacy NCT02064387	Adult patients (aged≥18 years) with histologically orcytologically confirmed multiple myeloma; who had previous therapy with alkylators, proteasome inhibitors, and immunomodulatory drugs; who had undergone stem cell transplantation;and who were refractory to the last line of treatment	In part 1 of the study, belamaf, at doses ranging between 0.03 mg/kg and 4.60 mg/kg, was administered in 1 h intravenous infusions once every 3 weeks, for a maximum of 16 cycles. In part 2, the dose of expansion was chosen on the basis of a review of the total data for safety, tolerability, activity, and pharmacokinetics during part 1 of this study. Data of adverse events were collected from the …	To assess the safety and tolerability of belamaf in patients with relapsed or refractory multiple myelom	USA, Canada and UK	2014 July 29 to 2017 June 26	In part 2: median 6.6 monhts (IQR 4.7–8.1)	Multiple Myeloma	Part 1: 38 patients were included and all received treatment. Part 2: 35 patients were included and all received treatment.	Not available	Part 1: 20 were male and 18 were female. Part 2: 17 were male and 18 were female.	Part 1: median age 60 (range: 39-79); Part 2: medain age 60 (range: 46-75), 18 to <65: 21, 65 to <75: 13, >75: 1;	Belantamab-mafodotin	Belantamab	monomethyl auristatin F (MMAF)	a protease-resistant maleimidocaproyl linker: uncleavable (mc)	not available	Part 2: 25th percentile for duration of response was 6.7 months (95% CI 1·6–not estimable)	0.6	Not available	Not available	Not available	Not available	Part 2: 7.9 months (95% CI 3.1–NR)	Not available	Part 2: not available	Not available	Part 2: Treatment related serious AEs=5 (14%). Infusion-related reactions (n=2), intracranial haemorrhage (n=1), lung infection and pyrexia (n=1), and pericardial e!usion (n=1).	Not available	Part 2: 25; most due to blurred vision and thrombocytopenia	Part 2: 23; most due to blurred vision and thrombocytopenia	Part 2: 2; due to thrombocytopenia and increased blood creatinine phosphokinase.	Small number size
