# Supplementary material for: The Efficacy and Safety of B-Cell Maturation Antigen (BCMA) Antibody-Drug Conjugates (ADC) in Development against Cancer: A Systematic Review
Source: Oncol Res. 2025 Dec 30;34(1):1. doi: 10.32604/or.2025.070851 (PMC12774553; doi:10.32604/or.2025.070851)
Supplement: Supplementary Table S2 [file OncolRes-34-70851-s002.xlsx]

## Sheet: Sheet1
Author	Year of Publication	Country	Cancer cell lines	Generation of animal model	Types of PDX model	Sample size	BCMA ADC	Dosage	Survival rate	Tumour-free days	Adverse effects	Drug antibody ratio (DAR)	Aim	Delivery	PK/PD data	Impact Organ	Female/	mAb	Drug	Linker	Conjugation
																	male animal
Figueroa-Vazquez et al.	2021	Germany	Multiple myeloma	First	Xenograft model: mouse and cynomolgus monkey	20 mice;	HDP-101	2.2mg/kg and 4.4mg/kg	2.2 mg/kg group: 75%; 4.4 mg/kg group: 100% at Day 87 (mouse)	More than 100 days (mouse: the 4.4 mg/kg group)	Well tolerated, no adverse events in the mouse group. In the cynomolgus monkey group, liver and kidney were affected.	2	To evaluate the cytotoxic potency and tolerability	Injection	The highest no severely toxic dose	Liver and kidney	Female	J22.9-ISY	Amanitin derivative	Cleavable	Engineered cysteine
						3 cynomolgus monkeys									is 3 mg/kg in a 3-week cycle of repeated dosing						residues of anti-BCMA
Rocio Montes de Oca er al.	2021	USA	Lymphoma	First	Immune-competent	Not available	Belantamab-mafodotin	10mg/kg	Not available	More than 60 days	Well tolerated, no adverse event was observed	2	To reveal a novel	Injection	10mg/kg is suboptimal in combination therapy with a mouse anti-OX40 IgG2a mAb.	Not available	Female	BCMA IgG1 antibody	Monomethyl auristatin-F	Non-cleavable (mc)	Afucosylated Fc-engineered
					mouse model								immune-mediated mechanism of action for Belantamab-mafodotin
Lijie Xing et al.	2021	China	Multiple myeloma	First	Xenograft model: mouse lacking NK cells	37 mice in 6 groups: vehicle control, NK cells only, a single low MEDI2228 concentration (0.3 mg/kg), MEDI2228+NK cells, NK cells+Dara (8 mg/kg per injection per week for 3 administrations in total), or MEDI2228+NK cells+Daratumumab	MEDI2228	0.3mg/kg	100% mice in the	116 days (MEDI2228+NK cells+Dara)	Well tolerated, no adverse event was observed	2	To investigated whether combination MEDI2228	Injection	0.3mg/kg is optimal	Not available	Not available	BCMA-Ab1 antibody	Pyrrolobenzodiazepine (PBD) payload tesirine	Cleavable	Engineered cysteine at the
									MEDI2228+NK cells+Dara group				with Dara enhanced efficacy of either agent alone against human								239i position in the BCMA-Ab1
													multiple myeloma cells
Lijie Xing et al.	2020	USA and China	Multiple myeloma	First	Xenograft model: mouse	28 mice;	MEDI2228	0.4mg/kg	15% in combination-treated group at Day 177 (the highest)	Not available	Well tolerated, no adverse event was observed	2	To evaluate the efficacy of suboptimal doses of MEDI2228 with bortezomib	Injection	0.4 mg/kg is suboptimal	Not available	Not available	BCMA-Ab1 antibody	Pyrrolobenzodiazepine (PBD) payload tesirine	Cleavable	Engineered cysteine at the
						7 in each group: vehicle control, a single treatment of MEDI2228, or six treatments															239i position in the BCMA-Ab2
						of bortezomib (0.4 mg/kg for each treatment) alone or with MEDI2228
Tai	2014	USA and UK	Multiple myeloma	First	Xenograft and disseminated model: mouse	40 mice in 5 groups: vehicle, iso-mcMMAF, J6M0, J6M0-mcMMAF (0.4mg/kg) and J6M0-mcMMAF (4mg/kg)	J6M0-mcMMAF (Belantamab-mafodotin)	0.4 mg/kg and 4mg/kg	Not available	Up to 3.5 months (J6M0-mcMMAF treated mice)	Well tolerated, no adverse event was observed	2	To evaluate the anti-MM effect of J6M0-mcMMAF	Injection	4 mg/kg dose resulted in complete tumour eradication in all mice for the entire 60-day study	Not available	Not available	BCMA IgG1 antibody	Monomethyl auristatin-F	Non-cleavable (mc)	Afucosylated Fc-engineered
